# Supplementary material for: Impact of workplace discrimination and harassment among National Health Service staff working in London trusts: results from the TIDES study
Source: BJPsych Open. 2020 Dec 16;7(1):e10. doi: 10.1192/bjo.2020.137 (PMC7791556; doi:10.1192/bjo.2020.137)
Supplement: Supplementary file 1 [file bjosup.zip]

Archive with 2 entries (2 files):
- S2056472420001374sup001.docx
- S2056472420001374sup002.docx
